# Supplementary material for: Image Quality of 3rd Generation Spiral Cranial Dual-Source CT in Combination with an Advanced Model Iterative Reconstruction Technique: A Prospective Intra-Individual Comparison Study to Standard Sequential Cranial CT Using Identical Radiation Dose
Source: PLoS One. 2015 Aug 19;10(8):e0136054. doi: 10.1371/journal.pone.0136054 (PMC4542205; doi:10.1371/journal.pone.0136054)
Supplement: S3 File — Column A: patient IDs, column B-DW: qualitative ratings per criteria observers (MR = Gray/white matter differentiation; BasGgl = Anterior/posterior part of IC; Rau = Subjective image noise; Vent = Ventricular system; SAR = Subarachnoid space; Art = Infra- and supratentorial artifacts; Cerbll = Cerebellar hemisphere; BS = Brainstem; Laes = Brain lesions) in the nine rated aspects within one reconstruction level (DSCT: FBP = filtered backward projection; AM 1–9 = iterative reconstruction level 1–5; MDCT: VZ) reported separately for the two observers (W = observer 1; F = observer 2). (XLS) [file pone.0136054.s003.xls]

## Sheet: 2014.10.28. Force-Somatom - QUA
PtsID_same_as_SNR_Data	@1MR_FBP_W	@1MR_FBP_F	@1MR_AM1_W	@1MR_AM1_F	@1MR_AM2_W	@1MR_AM2_F	@1MR_AM3_W	@1MR_AM3_F	@1MR_AM4_W	@1MR_AM4_F	@1MR_AM5_W	@1MR_AM5_F	@1MR_VZ_W	@1MR_VZ_F	@2BasGgl_FBP_W	@2BasGgl_FBP_F	@2BasGgl_AM2_W	@2BasGgl_AM2_F	@2BasGgl_AM2_W_A	@2BasGgl_AM2_F_A	@2BasGgl_AM3_W	@2BasGgl_AM3_F	@2BasGgl_AM4_W	@2BasGgl_AM4_F	@2BasGgl_AM5_W	@2BasGgl_AM5_F	@2BasGgl_VZ_W	@2BasGgl_VZ_F	@3Rau_FBP_W	@3Rau_FBP_F	@3Rau_AM_W	@3Rau_AM_F	@3Rau_AM_W_A	@3Rau_AM_F_A	@3Rau_AM3_W	@3Rau_AM3_F	@3Rau_AM4_W	@3Rau_AM4_F	@3Rau_AM5_W	@3Rau_AM5_F	@3Rau_VZ_W	@3Rau_VZ_F	@4Vent_FBP_W	@4Vent_FBP_F	@4Vent_AM_W	@4Vent_AM_F	@4Vent_AM_W_A	@4Vent_AM_F_A	@4Vent_AM3_W
25	3	3	3	3	2	2	2	2	1	1	1	1	3	3	3	3	3	3	2	2	2	2	1	1	1	1	4	3	3	3	3	2	2	2	2	2	1	1	1	1	4	3	3	3	3	3	3	2	2
9	3	3	3	2	2	2	2	2	1	2	1	1	3	3	3	3	2	3	2	2	2	2	1	1	1	1	3	3	3	3	3	2	3	2	2	2	2	1	1	1	4	3	3	3	3	3	3	2	2
19	3	4	3	3	3	3	2	2	1	2	1	1	3	4	4	4	3	3	3	3	3	2	1	2	1	1	4	4	3	3	3	3	3	2	2	2	2	1	1	1	3	3	3	3	3	3	2	2	2
28	3	3	3	3	2	2	2	2	1	1	1	1	4	3	3	3	3	3	2	2	2	2	1	1	1	1	4	3	3	3	3	2	2	2	2	2	1	1	1	1	3	3	3	3	2	2	2	2	2
10	3	3	2	2	2	2	2	2	1	2	1	1	3	3	3	3	2	3	2	2	2	2	1	1	1	1	4	3	3	3	3	2	3	2	2	2	1	1	1	1	3	3	3	3	3	2	2	2	2
13	4	3	3	3	3	2	2	2	1	2	1	1	4	3	4	3	3	3	2	2	2	2	1	2	1	2	4	3	4	3	3	2	2	2	2	2	1	1	1	1	4	3	3	3	3	2	2	2	2
14	3	3	3	2	2	2	2	2	1	2	1	1	3	3	4	3	3	3	3	2	2	2	2	2	2	2	4	3	4	3	3	2	2	2	2	2	1	1	1	1	4	3	3	3	3	2	2	2	2
2	2	3	2	2	2	2	2	2	1	1	1	1	2	3	3	3	3	2	2	2	2	2	2	1	1	1	3	3	3	3	3	2	2	2	2	2	1	1	1	1	3	3	3	3	3	2	3	2	2
3	3	3	3	2	2	2	2	2	1	2	1	1	3	3	3	3	3	3	3	2	3	2	2	1	1	1	4	3	4	3	3	2	3	2	2	2	2	1	1	1	4	3	3	3	3	2	3	2	2
8	3	3	3	3	2	2	2	2	1	2	1	1	3	3	3	3	3	3	2	2	2	2	1	1	1	1	3	3	3	3	3	3	2	2	2	2	1	1	1	1	4	3	3	3	3	2	3	2	2
5	4	3	3	3	3	2	3	2	2	2	1	1	4	3	4	3	3	3	3	2	3	2	2	1	1	1	4	3	3	3	2	2	2	2	2	2	1	1	1	1	4	3	3	3	3	2	2	2	2
16	3	2	2	2	2	2	2	2	1	1	1	1	3	2	3	2	2	2	2	2	2	2	1	1	1	1	3	2	3	3	3	2	3	2	2	2	1	1	1	1	3	3	3	2	3	2	3	2	2
12	3	3	3	3	2	2	2	2	1	1	1	1	3	3	3	3	3	3	2	2	2	2	1	1	1	1	3	3	3	3	3	2	2	2	2	2	1	1	1	1	3	3	3	3	3	3	2	2	2
24	3	3	2	3	2	2	2	2	1	2	1	1	4	3	3	3	2	3	2	2	2	2	1	2	1	2	3	3	3	3	3	2	2	2	2	2	1	1	1	1	4	3	3	3	2	2	2	2	2
20	3	3	3	2	2	2	2	2	1	1	1	1	3	3	3	3	3	3	3	2	2	2	2	2	1	1	3	3	3	3	3	3	2	2	2	2	1	1	1	1	3	3	4	3	3	2	2	2	2
30	3	3	3	3	2	2	2	2	1	1	1	1	4	3	3	3	3	3	2	2	2	2	1	1	1	1	3	3	3	3	3	2	2	2	2	2	1	1	1	1	3	3	3	3	3	2	2	2	2
34	3	3	3	3	2	2	2	2	1	1	1	1	4	4	3	3	3	3	2	2	2	2	1	1	1	1	3	4	3	3	3	3	2	2	2	2	1	1	1	1	3	4	3	3	3	3	3	2	2
26	3	3	3	3	2	2	2	2	2	2	1	1	3	3	3	3	3	3	2	2	2	2	2	2	1	2	4	3	3	3	2	2	2	2	2	2	1	1	1	1	3	3	3	3	2	2	2	2	2
18	3	3	2	3	2	3	2	2	1	2	1	3	4	3	3	3	2	3	2	3	2	2	1	2	1	2	4	3	3	3	3	2	2	2	2	2	1	1	1	1	4	3	3	3	3	2	2	2	1
4	3	2	2	2	2	2	2	2	1	2	1	1	3	2	3	2	2	2	2	2	2	2	1	1	1	1	3	2	3	2	3	2	3	2	2	2	2	1	1	1	3	2	3	2	3	2	2	2	3
7	3	2	3	2	2	2	2	2	1	2	1	2	3	2	2	2	2	3	2	2	2	2	1	1	1	1	3	2	3	2	3	2	3	2	2	2	1	1	1	1	3	2	2	3	2	3	2	2	2
31	3	3	3	3	2	2	2	2	1	1	1	1	4	3	3	3	3	3	2	2	2	2	1	1	1	1	3	3	3	3	2	2	2	2	2	2	1	1	1	1	3	3	3	3	2	2	2	2	2
21	3	3	3	2	2	2	2	2	1	2	1	1	4	3	3	3	3	3	2	2	2	2	1	1	1	1	3	3	3	3	3	2	3	2	2	2	2	1	1	1	4	3	3	3	3	2	3	2	2
35	3	3	3	3	3	2	2	2	1	2	1	1	3	3	3	3	3	3	3	3	3	3	2	3	1	3	3	3	3	3	3	3	3	3	3	2	2	2	2	2	3	3	3	3	3	3	3	2	2
22	3	3	3	3	2	2	2	2	1	2	1	1	4	3	3	3	3	3	2	2	2	2	1	1	1	1	3	3	3	3	3	2	2	2	2	2	1	1	1	1	4	3	3	3	3	2	2	2	2
32	3	3	2	3	2	2	2	2	1	1	1	1	4	3	3	3	3	3	2	2	2	2	1	1	1	1	3	3	3	3	2	2	2	2	2	2	1	1	1	1	3	3	3	3	2	2	2	2	2
23	3	3	3	2	2	2	2	2	1	2	1	1	3	3	3	3	3	3	2	2	2	2	1	1	1	1	3	3	3	3	3	2	2	2	2	2	1	1	1	1	4	3	3	3	3	2	2	2	2
11	3	3	3	2	2	2	2	2	1	2	1	1	3	3	3	3	2	3	2	2	2	2	2	2	1	1	3	3	3	3	2	3	2	2	2	2	1	2	1	2	3	3	4	3	3	2	2	2	2
29	3	3	3	3	2	2	2	2	1	1	1	1	4	3	3	3	3	3	2	2	2	2	1	1	1	1	3	3	3	3	2	2	2	2	2	2	1	1	1	1	3	3	3	3	2	2	2	2	2
6	4	3	3	2	3	2	3	2	2	2	2	1	4	3	3	3	3	3	3	2	3	2	2	1	2	1	3	3	3	3	3	2	3	2	3	2	2	1	2	1	4	3	3	3	3	3	3	2	3
27	3	3	3	3	2	2	2	2	1	1	1	1	4	3	3	3	3	3	2	2	2	2	1	2	1	1	3	3	3	3	3	2	2	2	2	2	1	1	1	1	4	3	3	3	3	2	2	2	2
33	3	3	3	3	2	2	2	2	1	1	1	1	4	3	3	3	2	3	2	2	2	2	1	1	1	1	3	3	3	3	2	2	2	2	2	2	1	1	1	1	3	3	3	3	3	3	3	3	2
15	3	3	3	3	2	2	2	2	1	1	1	1	4	3	3	3	3	3	2	2	2	2	1	1	1	1	3	3	3	3	2	2	2	2	2	2	1	1	1	1	3	3	3	3	2	2	2	2	2
1	3	3	3	2	2	2	1	2	1	2	1	1	3	3	3	3	3	3	2	2	1	2	1	1	1	1	3	3	2	3	2	2	2	2	2	2	1	1	1	1	3	3	2	3	2	2	2	2	2
17	3	3	3	3	2	2	2	2	1	2	1	1	4	3	3	3	3	3	2	2	2	2	1	2	1	1	4	3	3	3	2	2	2	2	2	2	1	1	1	1	3	3	3	3	2	2	2	2	2
[truncated: 77 more columns]
